# Supplementary material for: Bayesian statistical modelling of human protein interaction network incorporating protein disorder information
Source: BMC Bioinformatics. 2010 Jan 25;11:46. doi: 10.1186/1471-2105-11-46 (PMC2831004; doi:10.1186/1471-2105-11-46)
Supplement: Additional file 1 — The file contains the NCBI identifiers (RefSeqIds) and symbols of 401 proteins of the human interaction network. [file 1471-2105-11-46-S1.XLS]

## Sheet: SupplementFile1
Protein_Id (NCBI)	Symbol
NP_005251.1	GDF9
P05209	TUBA1
NP_444252.1	PFN2
NP_060684.2	LRRC1
NP_005511.1	HNRPH1
BAA91876.1	ZFP64
NP_071921.1	FTS
NP_006569.1	GNB5
NP_002816.1	PTN
NP_055096.2	SIAHBP1
NP_002914.1	RGS2
NP_055278.1	LSM3
NP_003931.1	USP13
NP_060311.1	FLJ20487
NP_001531.1	HSPB1
NP_057542.2	LOC51236
NP_065101.1	SAS10
NP_001810.1	CHGB
P04183	TK1
AAH28081.1	C2orf18
NP_005852.1	STUB1
NP_057632.1	GOLPH2
NP_000335.1	SMN1
NP_777576.1	UBR1
NP_008848.1	RXRG
NP_006824.2	COPS6
Q00887	PSG9
NP_057665.2	SITPEC
AAH36782.1	CUGBP1
NP_005411.1	SULT1E1
AAF62894.1	HRMT1L2
NP_000310.2	PEX5
Q9Y2X7	GIT1
NP_000537.2	TP53
AAH15946.1	FTH1
NP_055580.1	TOMM20
NP_006393.1	HBXIP
AAH00043.1	ARF4L
NP_008971.2	HNRPUL1
NP_002564.1	PAFAH1B3
NP_002350.1	MAFG
NP_003681.1	PRKRA
NP_054750.1	SLC27A6
AAC51624.1	AXIN1
NP_055035.1	TM4SF1
NP_003072.2	SNAP25
AAH06982.1	MGC12197
AAH33561.1	DKFZP564O0523
AAD29952.1	ITSN1
AAH24208.1	RNPC4
NP_002862.2	RABIF
NP_085911.1	DDX11
AAH01127.1	RPLP0
XP_034640.1	LOC158345
NP_003155.1	STX5A
Q13332	PTPRS
NP_003066.2	SMARCC2
NP_000390.2	EGR2
AAG01174.1	HMG20B
NP_001924.2	DLST
NP_002203.1	ITGB4BP
NP_078909.1	C14orf139
NP_004880.1	ATP5J2
NP_057651.1	BCCIP
NP_116181.1	ZNF499
NP_597994.1	RAD51
NP_071286.1	FXYD6
NP_009209.1	GABARAP
NP_056229.2	RPL36
NP_060286.1	LYAR
NP_002979.1	CCL18
Q99963	SH3GL3
NP_006433.2	DRAP1
AAF04307.1	COPS7A
NP_904358.1	TSC22
NP_060719.3	CDK5RAP2
NP_006443.1	PAICS
NP_005027.2	PPARA
NP_005068.2	TLE1
CAD39125.1	RIF1
BAB85072.1	FLJ23825
NP_006345.1	TADA3L
AAH36075.1	GIPC2
AAH30613.1	NSF
NP_001405.1	EIF2B1
NP_003371.1	VIM
NP_005875.1	PAK4
NP_055683.2	RNF10
NP_000362.1	TTR
NP_004300.1	ARHGDIA
NP_446464.1	ASS
NP_056455.1	PAI-RBP1
AAH11792.1	ECH1
AAF81643.1	TGIF
NP_112240.1	ARPC5L
NP_060267.2	BTBD2
NP_073729.1	MAP1LC3B
NP_004823.1	GSTO1
NP_055443.1	MAD2L1BP
NP_004594.1	STX1A
NP_005057.1	SFPQ
NP_001316.1	CSTF2
AAH34988.1	ULK2
NP_077269.1	C2orf17
NP_037473.2	PTD004
AAB22299.1	LAMR1
NP_002779.1	PSMA3
NP_060441.2	MRPL20
NP_003737.1	DNCL1
NP_002503.1	NME2
NP_874368.1	HTATIP
NP_002948.1	RXRA
NP_001253.1	CDKN2C
NP_003178.1	TAF9
NP_060853.2	WDR33
NP_005688.2	SCAMP2
NP_000983.1	RPL29
NP_932157.1	PHC2
NP_067000.1	LSM2
Q00013	MPP1
NP_005130.1	ANXA3
NP_056057.1	CENTD2
NP_004436.1	EPHB6
NP_004631.1	BAT1
NP_001005.1	RPS10
NP_003891.1	SQSTM1
O75558	STX11
AAH04145.2	TNRC4
NP_004699.1	PDCD5
NP_612642.1	MGC5352
AAH03550.2	C7orf20
NP_000309.1	PXMP3
P49641	MAN2A2
NP_004999.1	NHP2L1
CAE45953.1	HNRPR
AAH02971.1	CCT5
NP_066952.1	PP
NP_009104.1	SPUVE
NP_005339.1	HSPCA
BAA25829.1	RPL8
NP_001966.1	ENO2
NP_006798.1	CBX1
AAH04225.1	DKFZP564C103
NP_001665.1	ATF3
NP_004752.1	RAB2L
NP_004975.1	KIF5A
NP_116558.1	POLR2C
Q9H405	TH1L
NP_473376.1	UNC119
XP_091891.5	LOC162952
NP_002125.3	HMOX2
NP_003745.1	EIF3S5
NP_036379.2	SEPHS1
NP_006077.1	TUBB4
NP_005021.2	PLK1
NP_001740.1	CAPNS1
NP_775105.1	SHPRH
NP_005171.4	BMI1
O14579	COPE
NP_055382.1	BCAR1
P20042	EIF2S2
AAH05026.1	SIRT6
NP_003661.1	BHLHB2
NP_009153.2	ZHX1
NP_054769.1	MRPL42
NP_005013.1	PFN1
NP_004146.1	SERPINB9
NP_000179.1	HK1
P50550	UBE2I
NP_001782.1	CDC42
BAA25527.1	AOF2
AAH07847.1	EEF1D
NP_061730.1	PCDHA4
CAA72332.1	PNUTL1
NP_001864.1	CPE
AAH16812.1	ATP5C1
AAC80284.1	NCK2
AAB60389.1	BCR
NP_000909.2	P4HB
NP_003705.1	STC2
AAH24178.1	FLJ10094
NP_694543.1	EZH2
AAH01709.1	FLJ13052
AAH07897.1	PSMD2
BAC86110.1	APG4B
P45378	TNNT3
P56282	POLE2
NP_000681.2	ALDH2
NP_006296.1	ANP32A
NP_060207.1	TOCA1
AAH07792.1	C14orf170
NP_006074.1	IK
NP_004370.1	CREB1
NP_005585.1	NACA
Q9H1D9	POLR3F
NP_006212.1	PIN1
NP_001019.1	RPS25
P42330	AKR1C3
NP_000997.1	RPS3A
AAH05383.1	CETN3
NP_056399.1	POLDIP2
NP_003017.1	SH3GL2
NP_000066.1	CDK4
Q15486	SMA3
AAG37012.1	TMPRSS3
NP_002940.2	MRPL12
NP_001022.1	RPS28
NP_000967.1	RPL12
NP_715638.1	NAP1L5
NP_003341.1	UBE2V2
NP_005861.1	SAP18
NP_006299.1	HSPB3
NP_002937.1	RPA2
P34062	PSMA6
NP_004399.1	DNM1
AAF13605.1	HSPA5
NP_009107.1	C14orf1
NP_001060.1	TUBB
NP_005701.1	PQBP1
AAH29378.1	TERF1
Q08345	DDR1
NP_002281.1	LAMA4
NP_064527.1	LOC56901
AAC27501.1	FNBP3
AAH56417.1	PMF1
Q9HC52	CBX8
NP_003087.1	SNRPG
NP_036368.1	SCMH1
NP_000034.1	TNFRSF6
AAB67637.1	GTF3C1
NP_004362.1	COPA
NP_036564.1	SETDB1
CAB72445.1	BRD7
NP_000994.1	RPLP1
NP_066953.1	PPIA
NP_037433.1	HSU79303
NP_005563.1	LMNA
BAA92615.1	KIAA1377
NP_006414.1	RABAC1
NP_002613.2	PFDN1
NP_005783.1	MPHOSPH6
NP_877952.1	ARS2
NP_008998.1	MYST2
NP_067253.1	Tmsb4x
AAH29140.1	CKMT2
NP_008937.1	CPSF5
NP_003012.1	SGTA
NP_002592.1	PDE6D
NP_076422.1	MGC2494
BAA86501.2	FLJ10350
NP_006550.1	KHDRBS1
NP_005997.2	ZNF145
NP_000261.1	NP
NP_036339.1	HNRPH3
NP_002821.1	PTPN4
NP_038704.1	Supt5h
NP_005692.1	RNUT1
NP_002936.1	RPA1
NP_004403.1	DNMT2
NP_005267.1	GPD1
NP_068597.2	MDS025
NP_004927.2	CDKN2B
NP_000971.1	RPL18A
NP_004441.1	ERH
NP_002504.2	NME3
AAF22007.1	TF
NP_001950.1	EEF1B2
CAA70574.1	HIP1
NP_001354.1	DKC1
NP_005094.1	FEZ1
O00231	PSMD11
BAB85567.1	ANKRD24
NP_000841.1	GSTM4
NP_001460.1	G22P1
CAD97660.1	TP53BP1
NP_004102.1	FEN1
AAH29396.1	TOM1L1
AAF19084.1	C1orf6
NP_064627.1	KNSL7
NP_057103.1	LUC7L2
NP_006089.1	GNB2L1
AAF69107.1	TOPK
XP_351098.1	CHD3
CAB66737.1	FLJ10618
NP_008896.1	ZNF24
NP_003338.1	UBE2L3
NP_001687.1	ATP6V1E1
NP_008960.1	STMN2
NP_066930.1	MRPS12
O14543	SOCS3
NP_003328.1	UBE2B
Q96RU7	C20orf97
NP_078865.1	FLJ22386
NP_003245.1	TIMP1
NP_003940.2	HAP1
NP_002037.2	GAPD
NP_001219.2	CASP8
NP_002955.2	S100A8
NP_001605.1	ACTG1
NP_003088.1	SNRPN
NP_002744.1	MAPK10
NP_002565.1	PRDX1
P55854	SMT3H1
NP_004630.2	BAT3
NP_005685.1	COX17
P12236	SLC25A6
NP_005878.1	DLEU1
BAB14041.1	EPN1
P22607	FGFR3
NP_036460.1	DNAJB9
NP_001649.1	ARF1
NP_002563.1	PAFAH1B2
NP_003086.1	SNRPF
NP_002148.1	HSPE1
NP_001886.1	CSNK2A1
NP_031396.1	RFC5
AAB42216.1	RBM5
NP_055097.1	HABP4
NP_003016.1	SH3GL1
Q13227	GPS2
AAH08720.1	CRELD1
NP_004347.1	CD81
NP_061933.1	NICE-1
P09467	FBP1
NP_002680.2	POLA2
P19404	NDUFV2
NP_003935.2	SELENBP1
NP_005434.3	PAPSS1
BAA04642.1	MCM2
BAA23693.3	RUTBC1
NP_001094.1	ACTN2
NP_006588.1	HSPA8
NP_057137.1	CGI-116
NP_006694.1	NUDT3
CAD97612.1	IMMT
NP_000308.1	PTS
AAL69982.1	MARK3
NP_004879.1	ATP6V1G1
NP_061960.1	ARFRP2
NP_005709.1	ARPC4
P01909	HLA-DQA1
NP_005710.1	ARPC3
NP_057144.1	CGI-125
NP_002961.1	SAT
P09211	GSTP1
AAH33094.1	IKBKAP
NP_031401.1	TARDBP
NP_002157.2	ID2
NP_004921.1	CAPZB
NP_005753.1	TRIM28
NP_006061.2	TFG
NP_002681.1	POLB
NP_036377.1	SNW1
NP_005417.1	TP53BP2
NP_005539.1	KARS
NP_002743.3	MAPK9
P09466	PAEP
NP_002224.1	KCNA
NP_006254.1	PSME1
AAH13918.1	EEF1G
AAH12509.1	EEF1A1
AAH17247.1	FUBP1
AAB96331.1	APLP1
CAB66803.1	RECQL5
NP_075066.1	MRPL44
NP_060785.2	FBXW7
NP_005408.1	SRC
NP_001818.1	CKS2
NP_115514.2	KBTBD7
AAN01613.1	MTA1
NP_006640.2	SDCCAG16
NP_004872.2	TP53I3
P43307	SSR1
AAK55500.1	CRMP1
NP_036569.1	SNAPAP
NP_008868.2	SMT3H2
NP_006399.1	AGR2
NP_005078.1	FXR1
AAH08955.2	UBC
NP_002958.2	SAFB
AAH51795.1	DRPLA
NP_004302.1	ARL3
NP_002706.1	PPP2CA
BAB14293.1	ASC1p100
NP_001015.1	RPS21
NP_065147.1	DDX24
NP_004996.1	NDUFB9
NP_002119.1	HMGB1
NP_057390.1	DNAJB11
NP_064577.1	C7orf36
NP_000137.2	FTL
NP_006312.1	ARIH2
NP_064528.1	LOC56902
NP_005774.2	APACD
AAH07618.1	MGC15730
AAH03623.2	YWHAZ
NP_006420.1	CCT7
BAB15635.1	PREI3
NP_004588.1	SNRPD2
XP_168354.2	LOC222019
XP_211360.1	LOC284169
