# Supplementary material for: Bayesian statistical modelling of human protein interaction network incorporating protein disorder information
Source: BMC Bioinformatics. 2010 Jan 25;11:46. doi: 10.1186/1471-2105-11-46 (PMC2831004; doi:10.1186/1471-2105-11-46)
Supplement: Additional file 2 — The file contains output from the tool POODLE-W in FASTA format. The predicted probability of each protein to be mostly disordered is presented as e.g. DR_PROB: 0.996. [file 1471-2105-11-46-S2.TXT]

>gi|4885261|ref|NP_005251.1| growth differentiation factor 9 precursor [Homo sapiens]
DR_PROB: 0.26
>gi|135395|sp|P05209|TBA1_HUMAN Tubulin alpha-1 chain (Alpha-tubulin 1)
DR_PROB: 0
>gi|16753215|ref|NP_444252.1| profilin 2 isoform a [Homo sapiens]
DR_PROB: 0.0198
>gi|33354255|ref|NP_060684.2| leucine rich repeat containing 1; LAP (leucine-rich repeats and PDZ) and no PDZ protein; leucine-rich repeat-containing 1 [Homo sapiens]
DR_PROB: 0
>gi|5031753|ref|NP_005511.1| heterogeneous nuclear ribonucleoprotein H1 [Homo sapiens]
DR_PROB: 0.879
>gi|7023198|dbj|BAA91876.1| unnamed protein product [Homo sapiens]
DR_PROB: 0.65
>gi|11968027|ref|NP_071921.1| AKT interacting protein [Homo sapiens]
DR_PROB: 0.212
>gi|5729852|ref|NP_006569.1| guanine nucleotide-binding protein, beta-5 subunit isoform a [Homo sapiens]
DR_PROB: 0
>gi|4506281|ref|NP_002816.1| pleiotrophin [Homo sapiens]
DR_PROB: 0.996
>gi|17298690|ref|NP_055096.2| fuse-binding protein-interacting repressor isoform b [Homo sapiens]
DR_PROB: 0.0516
>gi|4506517|ref|NP_002914.1| regulator of G-protein signalling 2, 24kDa [Homo sapiens]
DR_PROB: 0.925
>gi|7657315|ref|NP_055278.1| Lsm3 protein [Homo sapiens]
DR_PROB: 0.0211
>gi|4507849|ref|NP_003931.1| ubiquitin specific protease 13 (isopeptidase T-3) [Homo sapiens]
DR_PROB: 0.0226
>gi|8923450|ref|NP_060311.1| hypothetical protein LOC54949 [Homo sapiens]
DR_PROB: 0.0575
>gi|4504517|ref|NP_001531.1| heat shock 27kDa protein 1 [Homo sapiens]
DR_PROB: 0.999
>gi|13124773|ref|NP_057542.2| brain protein 16 [Homo sapiens]
DR_PROB: 0
>gi|9966799|ref|NP_065101.1| disrupter of silencing 10 [Homo sapiens]
DR_PROB: 1
>gi|4502807|ref|NP_001810.1| chromogranin B precursor [Homo sapiens]
DR_PROB: 1
>gi|23503074|sp|P04183|KITH_HUMAN Thymidine kinase, cytosolic
DR_PROB: 0
>gi|20380857|gb|AAH28081.1| C2orf18 protein [Homo sapiens]
DR_PROB: 0
>gi|5031963|ref|NP_005852.1| STIP1 homology and U-Box containing protein 1 [Homo sapiens]
DR_PROB: 0.889
>gi|7706085|ref|NP_057632.1| golgi phosphoprotein 2; golgi membrane protein GP73 [Homo sapiens]
DR_PROB: 0.984
>gi|4507091|ref|NP_000335.1| survival of motor neuron 1, telomeric isoform d [Homo sapiens]
DR_PROB: 1
>gi|28372497|ref|NP_777576.1| ubiquitin protein ligase E3 component n-recognin 1 [Homo sapiens]
DR_PROB: 0.0253
>gi|5902068|ref|NP_008848.1| retinoid X receptor, gamma isoform a [Homo sapiens]
DR_PROB: 0.222
>gi|34147637|ref|NP_006824.2| COP9 signalosome subunit 6 [Homo sapiens]
DR_PROB: 0
>gi|6093845|sp|Q00887|PSG9_HUMAN Pregnancy-specific beta-1-glycoprotein 9 precursor (PSBG-9) (Pregnancy-specific glycoprotein 9) (Pregnancy-specific beta-1 glycoprotein B) (PS-beta-B) (PS34) (Pregnancy-specific glycoprotein 7) (PSG7)
DR_PROB: 0
>gi|20149633|ref|NP_057665.2| evolutionarily conserved signaling intermediate in Toll pathway [Homo sapiens]
DR_PROB: 0.105
>gi|22477301|gb|AAH36782.1| CUGBP1 protein [Homo sapiens]
DR_PROB: 0.179
>gi|4885617|ref|NP_005411.1| sulfotransferase, estrogen-preferring [Homo sapiens]
DR_PROB: 0.0302
>gi|7453576|gb|AAF62894.1|AF222689_2 protein arginine N-methyltransferase 1-variant 3 [Homo sapiens]
DR_PROB: 0
>gi|21361204|ref|NP_000310.2| peroxisomal biogenesis factor 5 [Homo sapiens]
DR_PROB: 0.0239
>gi|45645212|sp|Q9Y2X7|GIT1_HUMAN ARF GTPase-activating protein GIT1 (G protein-coupled receptor kinase-interactor 1) (GRK-interacting protein 1) (Cool-associated and tyrosine-phosphorylated protein 1) (Cat-1)
DR_PROB: 0.397
>gi|8400738|ref|NP_000537.2| tumor protein p53 [Homo sapiens]
DR_PROB: 1
>gi|16198529|gb|AAH15946.1|AAH15946 ferritin, heavy polypeptide 1 [Homo sapiens]
DR_PROB: 0.201
>gi|7657257|ref|NP_055580.1| translocase of outer mitochondrial membrane 20 homolog [Homo sapiens]
DR_PROB: 0.0338
>gi|5454170|ref|NP_006393.1| hepatitis B virus x-interacting protein; hepatitis B virus x-interacting protein (9.6kD); HBx-interacting protein [Homo sapiens]
DR_PROB: 0
>gi|12652599|gb|AAH00043.1| ADP-ribosylation factor-like 4D [Homo sapiens]
DR_PROB: 0.0182
>gi|21536326|ref|NP_008971.2| E1B-55kDa-associated protein 5 isoform a [Homo sapiens]
DR_PROB: 0.983
>gi|4505587|ref|NP_002564.1| platelet-activating factor acetylhydrolase, isoform Ib, gamma subunit 29kDa [Homo sapiens]
DR_PROB: 0
>gi|4505073|ref|NP_002350.1| v-maf musculoaponeurotic fibrosarcoma oncogene homolog G [Homo sapiens]
DR_PROB: 0.923
>gi|4505581|ref|NP_003681.1| protein kinase, interferon-inducible double stranded RNA dependent activator [Homo sapiens]
DR_PROB: 0.0299
>gi|13325055|ref|NP_054750.1| solute carrier family 27 (fatty acid transporter), member 6 [Homo sapiens]
DR_PROB: 0
>gi|2252820|gb|AAC51624.1| axin [Homo sapiens]
DR_PROB: 0.999
>gi|21265101|ref|NP_055035.1| transmembrane 4 superfamily member 1 [Homo sapiens]
DR_PROB: 0
>gi|18765733|ref|NP_003072.2| synaptosomal-associated protein 25 isoform SNAP25A [Homo sapiens]
DR_PROB: 0.613
>gi|13937769|gb|AAH06982.1| Arginine/serine-rich coiled-coil 1 [Homo sapiens]
DR_PROB: 1
>gi|23273223|gb|AAH33561.1| Unknown (protein for IMAGE:4825968) [Homo sapiens]
DR_PROB: 0.294
>gi|4808823|gb|AAD29952.1|AF114487_1 intersectin long isoform [Homo sapiens]
DR_PROB: 0.941
>gi|18848317|gb|AAH24208.1| RNA binding motif protein 23 [Homo sapiens]
DR_PROB: 0.164
>gi|19923149|ref|NP_002862.2| RAB-interacting factor [Homo sapiens]
DR_PROB: 0.0201
>gi|13787197|ref|NP_085911.1| DEAD/H (Asp-Glu-Ala-Asp/His) box polypeptide 11 isoform 1 [Homo sapiens]
DR_PROB: 0.156
>gi|12654583|gb|AAH01127.1| Ribosomal protein, large, P0 [Homo sapiens]
DR_PROB: 0
>gi|14741953|ref|XP_034640.1| similar to ribosomal protein L4; 60S ribosomal protein L4; homologue of Xenopus ribosomal protein L1 [Homo sapiens]
DR_PROB: 1
>gi|4507293|ref|NP_003155.1| syntaxin 5A [Homo sapiens]
DR_PROB: 0.0397
>gi|50403770|sp|Q13332|PTPRS_HUMAN Receptor-type tyrosine-protein phosphatase S precursor (R-PTP-S) (Protein-tyrosine phosphatase sigma) (R-PTP-sigma)
DR_PROB: 0.0393
>gi|21237805|ref|NP_003066.2| SWI/SNF-related matrix-associated actin-dependent regulator of chromatin c2 isoform a [Homo sapiens]
DR_PROB: 1
>gi|9845524|ref|NP_000390.2| early growth response 2 protein [Homo sapiens]
DR_PROB: 1
>gi|9858863|gb|AAG01174.1| smarce1-related protein [Homo sapiens]
DR_PROB: 0.99
>gi|19923748|ref|NP_001924.2| dihydrolipoamide S-succinyltransferase (E2 component of 2-oxo-glutarate complex) [Homo sapiens]
DR_PROB: 0.0242
>gi|4504771|ref|NP_002203.1| integrin beta 4 binding protein isoform a [Homo sapiens]
DR_PROB: 0
>gi|13375864|ref|NP_078909.1| hypothetical protein LOC79686 [Homo sapiens]
DR_PROB: 0.107
>gi|4757812|ref|NP_004880.1| ATP synthase, H+ transporting, mitochondrial F0 complex, subunit F2 isoform 2a [Homo sapiens]
DR_PROB: 0
>gi|7706581|ref|NP_057651.1| BRCA2 and CDKN1A-interacting protein isoform BCCIPalpha [Homo sapiens]
DR_PROB: 0.978
>gi|14249464|ref|NP_116181.1| zinc finger protein 499 [Homo sapiens]
DR_PROB: 1
>gi|19924135|ref|NP_597994.1| RAD51 homolog protein isoform 2 [Homo sapiens]
DR_PROB: 0.041
>gi|11612655|ref|NP_071286.1| FXYD domain-containing ion transport regulator 6 [Homo sapiens]
DR_PROB: 0.019
>gi|6005764|ref|NP_009209.1| GABA(A) receptor-associated protein [Homo sapiens]
DR_PROB: 0.0419
>gi|16117794|ref|NP_056229.2| ribosomal protein L36 [Homo sapiens]
DR_PROB: 1
>gi|8923398|ref|NP_060286.1| hypothetical protein FLJ20425 [Homo sapiens]
DR_PROB: 1
>gi|4506831|ref|NP_002979.1| small inducible cytokine A18 precursor [Homo sapiens]
DR_PROB: 0
>gi|12643798|sp|Q99963|SH3G3_HUMAN SH3-containing GRB2-like protein 3 (Endophilin-3) (Endophilin-A3) (SH3 domain protein 2C) (EEN-B2)
DR_PROB: 0.445
>gi|18426973|ref|NP_006433.2| DR1-associated protein 1 [Homo sapiens]
DR_PROB: 1
>gi|6120135|gb|AAF04307.1|AF193844_1 COP9 complex subunit 7a [Homo sapiens]
DR_PROB: 0.0572
>gi|34556207|ref|NP_904358.1| TSC22 domain family 1 isoform 1 [Homo sapiens]
DR_PROB: 1
>gi|28872786|ref|NP_060719.3| CDK5 regulatory subunit associated protein 2 [Homo sapiens]
DR_PROB: 0.999
>gi|5453539|ref|NP_006443.1| phosphoribosylaminoimidazole carboxylase, phosphoribosylaminoimidazole succinocarboxamide synthetase isoform 2 [Homo sapiens]
DR_PROB: 0
>gi|7549811|ref|NP_005027.2| peroxisome proliferative activated receptor, alpha [Homo sapiens]
DR_PROB: 0.0202
>gi|21541824|ref|NP_005068.2| transducin-like enhancer protein 1 [Homo sapiens]
DR_PROB: 0.993
>gi|21740227|emb|CAD39125.1| hypothetical protein [Homo sapiens]
DR_PROB: 0.866
>gi|18676999|dbj|BAB85072.1| unnamed protein product [Homo sapiens]
DR_PROB: 0
>gi|5454104|ref|NP_006345.1| transcriptional adaptor 3-like isoform a [Homo sapiens]
DR_PROB: 0.999
>gi|23271288|gb|AAH36075.1| GIPC PDZ domain containing family, member 2 [Homo sapiens]
DR_PROB: 0.0293
>gi|21040484|gb|AAH30613.1| N-ethylmaleimide-sensitive factor [Homo sapiens]
DR_PROB: 0
>gi|4503503|ref|NP_001405.1| eukaryotic translation initiation factor 2B, subunit 1 alpha, 26kDa [Homo sapiens]
DR_PROB: 0
>gi|4507895|ref|NP_003371.1| vimentin [Homo sapiens]
DR_PROB: 0.991
>gi|5031975|ref|NP_005875.1| p21-activated kinase 4 isoform 1 [Homo sapiens]
DR_PROB: 0.998
>gi|27544929|ref|NP_055683.2| ring finger protein 10 [Homo sapiens]
DR_PROB: 1
>gi|4507725|ref|NP_000362.1| transthyretin [Homo sapiens]
DR_PROB: 0
>gi|4757768|ref|NP_004300.1| Rho GDP dissociation inhibitor (GDI) alpha [Homo sapiens]
DR_PROB: 0.868
>gi|16950633|ref|NP_446464.1| argininosuccinate synthetase 1 [Homo sapiens]
DR_PROB: 0.0218
>gi|7661626|ref|NP_056455.1| PAI-1 mRNA-binding protein; chromodomain helicase DNA binding protein 3 interacting protein [Homo sapiens]
DR_PROB: 0.993
>gi|15080016|gb|AAH11792.1| Enoyl Coenzyme A hydratase 1, peroxisomal [Homo sapiens]
DR_PROB: 0
>gi|8925856|gb|AAF81643.1|AF179900_1 TALE homeobox TG-interacting factor [Homo sapiens]
DR_PROB: 0.989
>gi|13569956|ref|NP_112240.1| actin related protein 2/3 complex, subunit 5-like [Homo sapiens]
DR_PROB: 0.0518
>gi|20127580|ref|NP_060267.2| BTB (POZ) domain containing 2 [Homo sapiens]
DR_PROB: 0
>gi|12383056|ref|NP_073729.1| microtubule-associated proteins 1A/1B light chain 3 [Homo sapiens]
DR_PROB: 0.0594
>gi|4758484|ref|NP_004823.1| glutathione-S-transferase omega 1 [Homo sapiens]
DR_PROB: 0.106
>gi|7661918|ref|NP_055443.1| MAD2L1 binding protein isoform 2 [Homo sapiens]
DR_PROB: 0.101
>gi|4759182|ref|NP_004594.1| syntaxin 1A (brain) [Homo sapiens]
DR_PROB: 0.509
>gi|4826998|ref|NP_005057.1| splicing factor proline/glutamine rich (polypyrimidine tract binding protein associated) [Homo sapiens]
DR_PROB: 1
>gi|4557493|ref|NP_001316.1| cleavage stimulation factor subunit 2 [Homo sapiens]
DR_PROB: 1
>gi|23241685|gb|AAH34988.1| ULK2 protein [Homo sapiens]
DR_PROB: 0.993
>gi|13236512|ref|NP_077269.1| hypothetical protein MGC3035 [Homo sapiens]
DR_PROB: 0
>gi|24431969|ref|NP_037473.2| hypothetical protein PTD004 [Homo sapiens]
DR_PROB: 0.0342
>gi|250127|gb|AAB22299.1| 67 kda laminin receptor [Homo sapiens]
DR_PROB: 0.0227
>gi|4506183|ref|NP_002779.1| proteasome alpha 3 subunit isoform 1 [Homo sapiens]
DR_PROB: 0.0225
>gi|26638657|ref|NP_060441.2| mitochondrial ribosomal protein L20 [Homo sapiens]
DR_PROB: 0.996
>gi|4505813|ref|NP_003737.1| dynein light chain 1 [Homo sapiens]
DR_PROB: 0.037
>gi|4505409|ref|NP_002503.1| non-metastatic cells 2, protein (NM23B) expressed in [Homo sapiens]
DR_PROB: 0.0214
>gi|36287060|ref|NP_874368.1| HIV-1 Tat interactive protein, 60kDa isoform 3 [Homo sapiens]
DR_PROB: 0.0478
>gi|4506755|ref|NP_002948.1| retinoid X receptor, alpha [Homo sapiens]
DR_PROB: 0.63
>gi|4502751|ref|NP_001253.1| cyclin-dependent kinase inhibitor 2C [Homo sapiens]
DR_PROB: 0
>gi|4507351|ref|NP_003178.1| TAF9 RNA polymerase II isoform a [Homo sapiens]
DR_PROB: 0.529
>gi|19923529|ref|NP_060853.2| WD repeat domain 33 [Homo sapiens]
DR_PROB: 1
>gi|5730031|ref|NP_005688.2| secretory carrier membrane protein 2 [Homo sapiens]
DR_PROB: 0
>gi|4506629|ref|NP_000983.1| ribosomal protein L29 [Homo sapiens]
DR_PROB: 1
>gi|37595528|ref|NP_932157.1| polyhomeotic-like 2 isoform a [Homo sapiens]
DR_PROB: 1
>gi|10863977|ref|NP_067000.1| LSM2 homolog, U6 small nuclear RNA associated [Homo sapiens]
DR_PROB: 0
>gi|1346575|sp|Q00013|EM55_HUMAN 55 kDa erythrocyte membrane protein (p55) (Membrane protein, palmitoylated 1)
DR_PROB: 0.487
>gi|4826643|ref|NP_005130.1| annexin A3 [Homo sapiens]
DR_PROB: 0.0279
>gi|16975484|ref|NP_056057.1| centaurin delta 2 isoform b [Homo sapiens]
DR_PROB: 0.0494
>gi|4758292|ref|NP_004436.1| ephrin receptor EphB6 precursor [Homo sapiens]
DR_PROB: 0.0651
>gi|4758112|ref|NP_004631.1| HLA-B associated transcript 1 [Homo sapiens]
DR_PROB: 0.0317
>gi|4506679|ref|NP_001005.1| ribosomal protein S10 [Homo sapiens]
DR_PROB: 0.661
>gi|4505571|ref|NP_003891.1| sequestosome 1 [Homo sapiens]
DR_PROB: 1
>gi|6175047|sp|O75558|STX11_HUMAN Syntaxin-11
DR_PROB: 0.614
>gi|37588904|gb|AAH04145.2| TNRC4 protein [Homo sapiens]
DR_PROB: 0
>gi|4759224|ref|NP_004699.1| programmed cell death 5 [Homo sapiens]
DR_PROB: 0.999
>gi|20070384|ref|NP_612642.1| Bcl-XL-binding protein v68 [Homo sapiens]
DR_PROB: 0
>gi|32425304|gb|AAH03550.2| Chromosome 7 open reading frame 20 [Homo sapiens]
DR_PROB: 0.0222
>gi|4506343|ref|NP_000309.1| peroxin 2 [Homo sapiens]
DR_PROB: 0
>gi|3123244|sp|P49641|MA2A2_HUMAN Alpha-mannosidase IIx (Mannosyl-oligosaccharide 1,3-1,6-alpha-mannosidase) (MAN IIx) (Mannosidase alpha class 2A member 2)
DR_PROB: 0
>gi|4826860|ref|NP_004999.1| NHP2 non-histone chromosome protein 2-like 1 [Homo sapiens]
DR_PROB: 0.026
>gi|34365228|emb|CAE45953.1| hypothetical protein [Homo sapiens]
DR_PROB: 0.81
>gi|12804225|gb|AAH02971.1|AAH02971 Unknown (protein for IMAGE:3543711) [Homo sapiens]
DR_PROB: 0.0256
>gi|11056044|ref|NP_066952.1| pyrophosphatase 1 [Homo sapiens]
DR_PROB: 0.0203
>gi|6005882|ref|NP_009104.1| protease, serine, 23 precursor [Homo sapiens]
DR_PROB: 0.0188
>gi|13129150|ref|NP_005339.1| heat shock 90kDa protein 1, alpha; heat shock 90kD protein 1, alpha [Homo sapiens]
DR_PROB: 0.971
>gi|3088346|dbj|BAA25829.1| ribosomal protein L8 [Homo sapiens]
DR_PROB: 1
>gi|5803011|ref|NP_001966.1| enolase 2 [Homo sapiens]
DR_PROB: 0
>gi|5803076|ref|NP_006798.1| chromobox homolog 1 (HP1 beta homolog Drosophila ) [Homo sapiens]
DR_PROB: 1
>gi|13278945|gb|AAH04225.1| N-acetyltransferase 9 [Homo sapiens]
DR_PROB: 0.185
>gi|4502263|ref|NP_001665.1| activating transcription factor 3 isoform 1 [Homo sapiens]
DR_PROB: 0.999
>gi|4758532|ref|NP_004752.1| ral guanine nucleotide dissociation stimulator-like 2 [Homo sapiens]
DR_PROB: 0.704
>gi|4826808|ref|NP_004975.1| kinesin family member 5A; spastic paraplegia 10 (autosomal dominant) [Homo sapiens]
DR_PROB: 0.998
>gi|14702171|ref|NP_116558.1| DNA directed RNA polymerase II polypeptide C [Homo sapiens]
DR_PROB: 0.0398
>gi|38372376|sp|Q8IXH7|NELFD_HUMAN Negative elongation factor C/D (NELF-C/D) (TH1-like protein)
DR_PROB: 0.02
>gi|16936535|ref|NP_473376.1| unc119 (C.elegans) homolog isoform b [Homo sapiens]
DR_PROB: 0.984
>gi|37552111|ref|XP_091891.5| similar to Opioid binding protein/cell adhesion molecule precursor (OBCAM) (Opioid-binding cell adhesion molecule) (OPCML) [Homo sapiens]
DR_PROB: 0
>gi|8051608|ref|NP_002125.3| heme oxygenase (decyclizing) 2 [Homo sapiens]
DR_PROB: 0.582
>gi|4503519|ref|NP_003745.1| eukaryotic translation initiation factor 3, subunit 5 epsilon, 47kDa [Homo sapiens]
DR_PROB: 0.0209
>gi|24797148|ref|NP_036379.2| selenophosphate synthetase [Homo sapiens]
DR_PROB: 0
>gi|5174737|ref|NP_006077.1| tubulin, beta, 4 [Homo sapiens]
DR_PROB: 0
>gi|21359873|ref|NP_005021.2| polo-like kinase [Homo sapiens]
DR_PROB: 0.0201
>gi|4502565|ref|NP_001740.1| calpain, small subunit 1 [Homo sapiens]
DR_PROB: 0.933
>gi|27436873|ref|NP_775105.1| SNF2 histone linker PHD RING helicase isoform b [Homo sapiens]
DR_PROB: 0.154
>gi|27883842|ref|NP_005171.4| polycomb group ring finger 4 [Homo sapiens]
DR_PROB: 0.33
>gi|6647482|sp|O14579|COPE_HUMAN Coatomer subunit epsilon (Epsilon-coat protein) (Epsilon-COP)
DR_PROB: 0
>gi|7656924|ref|NP_055382.1| breast cancer anti-estrogen resistance 1; Crk-associated substrate p130Cas; Crk-associated substrate [Homo sapiens]
DR_PROB: 0.999
>gi|12644154|sp|P20042|IF2B_HUMAN Eukaryotic translation initiation factor 2 subunit 2 (Eukaryotic translation initiation factor 2 subunit beta) (eIF-2-beta)
DR_PROB: 0.998
>gi|13477139|gb|AAH05026.1| Sirtuin (silent mating type information regulation 2 homolog) 6 (S. cerevisiae) [Homo sapiens]
DR_PROB: 0.187
>gi|4503299|ref|NP_003661.1| basic helix-loop-helix domain containing, class B, 2 [Homo sapiens]
DR_PROB: 0.999
>gi|31377780|ref|NP_009153.2| zinc finger and homeodomain protein 1 [Homo sapiens]
DR_PROB: 0.98
>gi|7662637|ref|NP_054769.1| mitochondrial ribosomal protein L42 isoform a [Homo sapiens]
DR_PROB: 0.0414
>gi|4826898|ref|NP_005013.1| profilin 1 [Homo sapiens]
DR_PROB: 0
>gi|4758906|ref|NP_004146.1| serine (or cysteine) proteinase inhibitor, clade B (ovalbumin), member 9 [Homo sapiens]
DR_PROB: 0.0464
>gi|4504391|ref|NP_000179.1| hexokinase 1 isoform HKI [Homo sapiens]
DR_PROB: 0
>gi|1717865|sp|P50550|UBCI_HUMAN Ubiquitin-like protein SUMO-1 conjugating enzyme (SUMO-1-protein ligase) (Ubiquitin carrier protein) (Ubiquitin-conjugating enzyme UbcE2A) (P18)
DR_PROB: 0.213
>gi|4757952|ref|NP_001782.1| cell division cycle 42 isoform 1 [Homo sapiens]
DR_PROB: 0
>gi|3043726|dbj|BAA25527.1| KIAA0601 protein [Homo sapiens]
DR_PROB: 0.273
>gi|14043783|gb|AAH07847.1| EEF1D protein [Homo sapiens]
DR_PROB: 0.344
>gi|9256588|ref|NP_061730.1| protocadherin alpha 4 isoform 1 precursor [Homo sapiens]
DR_PROB: 0
>gi|2370151|emb|CAA72332.1| putative septin [Homo sapiens]
DR_PROB: 0.0512
>gi|4503009|ref|NP_001864.1| carboxypeptidase E precursor [Homo sapiens]
DR_PROB: 0
>gi|16877071|gb|AAH16812.1| ATP synthase, H+ transporting, mitochondrial F1 complex, gamma polypeptide 1 [Homo sapiens]
DR_PROB: 0.025
>gi|3930217|gb|AAC80284.1| Nck-2 [Homo sapiens]
DR_PROB: 0.0638
>gi|487346|gb|AAB60389.1| breakpoint cluster region protein [Homo sapiens]
DR_PROB: 0.143
>gi|20070125|ref|NP_000909.2| prolyl 4-hydroxylase, beta subunit precursor [Homo sapiens]
DR_PROB: 0.407
>gi|4507267|ref|NP_003705.1| stanniocalcin 2 precursor [Homo sapiens]
DR_PROB: 0.0953
>gi|18848204|gb|AAH24178.1| PIG38 protein [Homo sapiens]
DR_PROB: 0.959
>gi|23510384|ref|NP_694543.1| enhancer of zeste 2 isoform b [Homo sapiens]
DR_PROB: 0.336
>gi|12804579|gb|AAH01709.1| FLJ13052 protein [Homo sapiens]
DR_PROB: 0.0317
>gi|14043916|gb|AAH07897.1| Proteasome (prosome, macropain) 26S subunit, non-ATPase, 2 [Homo sapiens]
DR_PROB: 0
>gi|34531319|dbj|BAC86110.1| unnamed protein product [Homo sapiens]
DR_PROB: 0.0401
>gi|33518637|sp|P45378|TNNT3_HUMAN Troponin T, fast skeletal muscle (TnTf) (Fast skeletal muscle troponin T) (fTnT) (Beta TnTF)
DR_PROB: 1
>gi|3915676|sp|P56282|DPOE2_HUMAN DNA polymerase epsilon subunit 2 (DNA polymerase II subunit 2) (DNA polymerase epsilon subunit B)
DR_PROB: 0
>gi|25777732|ref|NP_000681.2| mitochondrial aldehyde dehydrogenase 2 precursor [Homo sapiens]
DR_PROB: 0
>gi|5453880|ref|NP_006296.1| acidic (leucine-rich) nuclear phosphoprotein 32 family, member A [Homo sapiens]
DR_PROB: 1
>gi|8923249|ref|NP_060207.1| hypothetical protein FLJ20275 [Homo sapiens]
DR_PROB: 0.936
>gi|14043637|gb|AAH07792.1| YLPM1 protein [Homo sapiens]
DR_PROB: 0.997
>gi|10835234|ref|NP_006074.1| RED protein [Homo sapiens]
DR_PROB: 1
>gi|4758054|ref|NP_004370.1| cAMP responsive element binding protein 1 isoform A [Homo sapiens]
DR_PROB: 0.643
>gi|5031931|ref|NP_005585.1| nascent-polypeptide-associated complex alpha polypeptide [Homo sapiens]
DR_PROB: 0.997
>gi|20139728|sp|Q9H1D9|RPO3F_HUMAN DNA-directed RNA polymerase III subunit F (DNA-directed RNA polymerase III 39 kDa polypeptide) (RNA polymerase III C39 subunit)
DR_PROB: 0.0212
>gi|5453898|ref|NP_006212.1| protein (peptidyl-prolyl cis/trans isomerase) NIMA-interacting 1 [Homo sapiens]
DR_PROB: 0.998
>gi|4506707|ref|NP_001019.1| ribosomal protein S25 [Homo sapiens]
DR_PROB: 1
>gi|20532372|sp|P42330|AK1C3_HUMAN Aldo-keto reductase family 1 member C3 (Trans-1,2-dihydrobenzene-1,2-diol dehydrogenase) (3-alpha-hydroxysteroid dehydrogenase type 2) (3-alpha-HSD type 2) (3-alpha-HSD type II, brain) (Prostaglandin F synthase) (PGFS) (Estradiol 17-beta-dehydrogenase) (17-beta-hydroxysteroid dehydrogenase type 5) (17-beta-HSD 5) (Chlordecone reductase homolog HAKRb) (HA1753) (Dihydrodiol dehydrogenase type I) (Dihydrodiol dehydrogenase 3) (DD3) (DD-3)
DR_PROB: 0.0201
>gi|4506723|ref|NP_000997.1| ribosomal protein S3a [Homo sapiens]
DR_PROB: 0.911
>gi|13529248|gb|AAH05383.1| Centrin, EF-hand protein, 3 (CDC31 homolog, yeast) [Homo sapiens]
DR_PROB: 0.985
>gi|7661672|ref|NP_056399.1| DNA polymerase delta interacting protein 2 [Homo sapiens]
DR_PROB: 0.0326
>gi|4506931|ref|NP_003017.1| SH3-domain GRB2-like 2 [Homo sapiens]
DR_PROB: 0.947
>gi|4502735|ref|NP_000066.1| cyclin-dependent kinase 4 [Homo sapiens]
DR_PROB: 0
>gi|20140023|sp|Q15486|GUSL2_HUMAN Beta-glucuronidase-like protein SMA3
DR_PROB: 0
>gi|11527822|gb|AAG37012.1|AF201380_1 serine protease TADG12 [Homo sapiens]
DR_PROB: 0
>gi|27436901|ref|NP_002940.2| mitochondrial ribosomal protein L12 [Homo sapiens]
DR_PROB: 0.0844
>gi|4506715|ref|NP_001022.1| ribosomal protein S28 [Homo sapiens]
DR_PROB: 0.306
>gi|4506597|ref|NP_000967.1| ribosomal protein L12 [Homo sapiens]
DR_PROB: 0.0329
>gi|24371268|ref|NP_715638.1| nucleosome assembly protein 1-like 5 [Homo sapiens]
DR_PROB: 1
>gi|4507797|ref|NP_003341.1| ubiquitin-conjugating enzyme E2 variant 2 [Homo sapiens]
DR_PROB: 0.0216
>gi|5032067|ref|NP_005861.1| Sin3A-associated protein, 18kDa [Homo sapiens]
DR_PROB: 0.246
>gi|5453688|ref|NP_006299.1| heat shock 27kDa protein 3 [Homo sapiens]
DR_PROB: 0
>gi|4506585|ref|NP_002937.1| replication protein A2, 32kDa [Homo sapiens]
DR_PROB: 0.0206
>gi|464447|sp|P34062|PSA6_HUMAN Proteasome subunit alpha type 6 (Proteasome iota chain) (Macropain iota chain) (Multicatalytic endopeptidase complex iota chain) (27 kDa prosomal protein) (PROS-27) (p27K)
DR_PROB: 0
>gi|4758182|ref|NP_004399.1| dynamin 1 [Homo sapiens]
DR_PROB: 0.148
>gi|6470150|gb|AAF13605.1|AF188611_1 BiP protein [Homo sapiens]
DR_PROB: 0.0362
>gi|6005719|ref|NP_009107.1| hypothetical protein LOC11161 [Homo sapiens]
DR_PROB: 0
>gi|4507729|ref|NP_001060.1| tubulin, beta 2 [Homo sapiens]
DR_PROB: 0
>gi|5031957|ref|NP_005701.1| polyglutamine binding protein 1 isoform 1 [Homo sapiens]
DR_PROB: 0.999
>gi|20810196|gb|AAH29378.1| Telomeric repeat binding factor (NIMA-interacting) 1 [Homo sapiens]
DR_PROB: 1
>gi|729008|sp|Q08345|DDR1_HUMAN Epithelial discoidin domain-containing receptor 1 precursor (Epithelial discoidin domain receptor 1) (Tyrosine kinase DDR) (Discoidin receptor tyrosine kinase) (Tyrosine-protein kinase CAK) (Cell adhesion kinase) (TRK E) (Protein-tyrosine kinase RTK 6) (HGK2) (CD167a antigen)
DR_PROB: 0.0238
>gi|4504949|ref|NP_002281.1| laminin, alpha 4 precursor [Homo sapiens]
DR_PROB: 0.0296
>gi|10047138|ref|NP_064527.1| NADH:ubiquinone oxidoreductase MLRQ subunit homolog [Homo sapiens]
DR_PROB: 0
>gi|3341980|gb|AAC27501.1| huntingtin-interacting protein HYPA/FBP11 [Homo sapiens]
DR_PROB: 0.978
>gi|33990589|gb|AAH56417.1| PMF1 protein [Homo sapiens]
DR_PROB: 0.937
>gi|78099843|sp|Q9HC52|CBX8_HUMAN Chromobox protein homolog 8 (Polycomb 3 homolog) (Pc3) (hPc3) (Rectachrome 1)
DR_PROB: 0.998
>gi|4507133|ref|NP_003087.1| small nuclear ribonucleoprotein polypeptide G [Homo sapiens]
DR_PROB: 0
>gi|6912642|ref|NP_036368.1| sex comb on midleg homolog 1 isoform 2 [Homo sapiens]
DR_PROB: 0.969
>gi|4507583|ref|NP_000034.1| tumor necrosis factor receptor superfamily, member 6 isoform 1 precursor [Homo sapiens]
DR_PROB: 0.0323
>gi|2342740|gb|AAB67637.1| Transcription factor (TFIIIC) alpha chain, partial [Homo sapiens]
DR_PROB: 0.484
>gi|4758030|ref|NP_004362.1| coatomer protein complex, subunit alpha [Homo sapiens]
DR_PROB: 0
>gi|6912652|ref|NP_036564.1| SET domain, bifurcated 1; SET domain, bifurcated, 1; ERG-associated protein with a SET domain, ESET [Homo sapiens]
DR_PROB: 0.839
>gi|6966969|emb|CAB72445.1| bromodomain containing protein [Homo sapiens]
DR_PROB: 0.992
>gi|4506669|ref|NP_000994.1| ribosomal protein P1 isoform 1 [Homo sapiens]
DR_PROB: 0.871
>gi|10863927|ref|NP_066953.1| peptidylprolyl isomerase A [Homo sapiens]
DR_PROB: 0.134
>gi|9558743|ref|NP_037433.1| hypothetical protein LOC29903 [Homo sapiens]
DR_PROB: 1
>gi|5031875|ref|NP_005563.1| lamin A/C isoform 2 [Homo sapiens]
DR_PROB: 0.999
>gi|7243135|dbj|BAA92615.1| KIAA1377 protein [Homo sapiens]
DR_PROB: 0.903
>gi|5453960|ref|NP_006414.1| Rab acceptor 1 [Homo sapiens]
DR_PROB: 0
>gi|21536449|ref|NP_002613.2| prefoldin subunit 1 [Homo sapiens]
DR_PROB: 1
>gi|5031919|ref|NP_005783.1| M-phase phosphoprotein 6 [Homo sapiens]
DR_PROB: 1
>gi|33383233|ref|NP_877952.1| arsenate resistance protein ARS2 isoform b [Homo sapiens]
DR_PROB: 0.977
>gi|5901962|ref|NP_008998.1| MYST histone acetyltransferase 2 [Homo sapiens]
DR_PROB: 0.984
>gi|10946578|ref|NP_067253.1| thymosin, beta 4, X chromosome [Mus musculus]
DR_PROB: 1
>gi|20810521|gb|AAH29140.1| CKMT2 protein [Homo sapiens]
DR_PROB: 0
>gi|5901926|ref|NP_008937.1| cleavage and polyadenylation specific factor 5 [Homo sapiens]
DR_PROB: 0
>gi|4506921|ref|NP_003012.1| small glutamine-rich tetratricopeptide [Homo sapiens]
DR_PROB: 0.103
>gi|4505671|ref|NP_002592.1| phosphodiesterase 6D, cGMP-specific, rod, delta [Homo sapiens]
DR_PROB: 0.0811
>gi|13027600|ref|NP_076422.1| hypothetical protein LOC65990 [Homo sapiens]
DR_PROB: 0
>gi|20521788|dbj|BAA86501.2| KIAA1187 protein [Homo sapiens]
DR_PROB: 1
>gi|5730027|ref|NP_006550.1| KH domain containing, RNA binding, signal transduction associated 1 [Homo sapiens]
DR_PROB: 1
>gi|21359888|ref|NP_005997.2| promyelocytic leukemia zinc finger protein [Homo sapiens]
DR_PROB: 0.679
>gi|4557801|ref|NP_000261.1| purine nucleoside phosphorylase [Homo sapiens]
DR_PROB: 0
>gi|14141157|ref|NP_036339.1| heterogeneous nuclear ribonucleoprotein H3 isoform a [Homo sapiens]
DR_PROB: 1
>gi|4506295|ref|NP_002821.1| protein tyrosine phosphatase, non-receptor type 4 [Homo sapiens]
DR_PROB: 0.0573
>gi|22094123|ref|NP_038704.1| suppressor of Ty 5 homolog [Mus musculus]
DR_PROB: 0.404
>gi|5031833|ref|NP_005692.1| snurportin 1 [Homo sapiens]
DR_PROB: 0.319
>gi|4506583|ref|NP_002936.1| replication protein A1, 70kDa [Homo sapiens]
DR_PROB: 0
>gi|4758184|ref|NP_004403.1| tRNA aspartic acid methyltransferase 1 isoform a [Homo sapiens]
DR_PROB: 0
>gi|4885291|ref|NP_005267.1| glycerol-3-phosphate dehydrogenase 1 (soluble); Glycerol-3-phosphate dehydrogenase, soluble [Homo sapiens]
DR_PROB: 0
>gi|20149663|ref|NP_068597.2| coiled-coil domain containing 90B [Homo sapiens]
DR_PROB: 0.12
>gi|17981694|ref|NP_004927.2| cyclin-dependent kinase inhibitor 2B isoform 1 [Homo sapiens]
DR_PROB: 0
>gi|11415026|ref|NP_000971.1| ribosomal protein L18a [Homo sapiens]
DR_PROB: 0.999
>gi|4758302|ref|NP_004441.1| enhancer of rudimentary homolog [Homo sapiens]
DR_PROB: 0.0297
>gi|37693993|ref|NP_002504.2| nucleoside-diphosphate kinase 3 [Homo sapiens]
DR_PROB: 0
>gi|6650772|gb|AAF22007.1|AF118094_2 PRO1400 [Homo sapiens]
DR_PROB: 0
>gi|4503477|ref|NP_001950.1| eukaryotic translation elongation factor 1 beta 2 [Homo sapiens]
DR_PROB: 0.305
>gi|2094800|emb|CAA70574.1| huntingtin interacting protein [Homo sapiens]
DR_PROB: 1
>gi|4503337|ref|NP_001354.1| dyskerin [Homo sapiens]
DR_PROB: 0.683
>gi|4826724|ref|NP_005094.1| zygin 1 isoform 1 [Homo sapiens]
DR_PROB: 1
>gi|20978543|sp|O00231|PSD11_HUMAN 26S proteasome non-ATPase regulatory subunit 11 (26S proteasome regulatory subunit S9) (26S proteasome regulatory subunit p44.5)
DR_PROB: 0.136
>gi|18916882|dbj|BAB85567.1| KIAA1981 protein [Homo sapiens]
DR_PROB: 0.129
>gi|4504179|ref|NP_000841.1| glutathione S-transferase M4 isoform 1 [Homo sapiens]
DR_PROB: 0
>gi|4503841|ref|NP_001460.1| ATP-dependent DNA helicase II, 70 kDa subunit [Homo sapiens]
DR_PROB: 0.214
>gi|31873338|emb|CAD97660.1| hypothetical protein [Homo sapiens]
DR_PROB: 1
>gi|4758356|ref|NP_004102.1| flap structure-specific endonuclease 1 [Homo sapiens]
DR_PROB: 0.903
>gi|20809965|gb|AAH29396.1| TOM1L1 protein [Homo sapiens]
DR_PROB: 0.0806
>gi|6606156|gb|AAF19084.1|AF113544_1 HRIHFB2157-like protein [Homo sapiens]
DR_PROB: 0.998
>gi|9910266|ref|NP_064627.1| kinesin family member 15 [Homo sapiens]
DR_PROB: 1
>gi|7706310|ref|NP_057103.1| LUC7-like 2 [Homo sapiens]
DR_PROB: 1
>gi|5174447|ref|NP_006089.1| guanine nucleotide binding protein (G protein), beta polypeptide 2-like 1 [Homo sapiens]
DR_PROB: 0
>gi|7767395|gb|AAF69107.1|AF189722_1 PDZ-binding kinase [Homo sapiens]
DR_PROB: 0.0488
>gi|37543321|ref|XP_351098.1| similar to zinc-finger helicase [Homo sapiens]
DR_PROB: 0.994
>gi|12053117|emb|CAB66737.1| hypothetical protein [Homo sapiens]
DR_PROB: 0
>gi|5902162|ref|NP_008896.1| zinc finger protein 24 (KOX 17) [Homo sapiens]
DR_PROB: 0.974
>gi|4507789|ref|NP_003338.1| ubiquitin-conjugating enzyme E2L 3 isoform 1 [Homo sapiens]
DR_PROB: 0.239
>gi|4502317|ref|NP_001687.1| vacuolar H+ ATPase E1 isoform a [Homo sapiens]
DR_PROB: 0.849
>gi|5902080|ref|NP_008960.1| superiorcervical ganglia, neural specific 10; neuronal growth-associated protein (silencer element); superior cervical ganglia, neural specific 10 [Homo sapiens]
DR_PROB: 1
>gi|11056056|ref|NP_066930.1| mitochondrial ribosomal protein S12 precursor [Homo sapiens]
DR_PROB: 0.15
>gi|20178094|sp|O14543|SOCS3_HUMAN Suppressor of cytokine signaling 3 (SOCS-3) (Cytokine-inducible SH2 protein 3) (CIS-3) (STAT-induced STAT inhibitor 3) (SSI-3)
DR_PROB: 1
>gi|4507771|ref|NP_003328.1| ubiquitin-conjugating enzyme E2B [Homo sapiens]
DR_PROB: 0.945
>gi|13375779|ref|NP_078865.1| leucine zipper domain protein [Homo sapiens]
DR_PROB: 0
>gi|4507509|ref|NP_003245.1| tissue inhibitor of metalloproteinase 1 precursor [Homo sapiens]
DR_PROB: 0
>gi|30061496|ref|NP_003940.2| huntingtin-associated protein 1 isoform 1 [Homo sapiens]
DR_PROB: 0.996
>gi|7669492|ref|NP_002037.2| glyceraldehyde-3-phosphate dehydrogenase [Homo sapiens]
DR_PROB: 0
>gi|15718704|ref|NP_001219.2| caspase 8 isoform A precursor [Homo sapiens]
DR_PROB: 0.0458
>gi|21614544|ref|NP_002955.2| S100 calcium-binding protein A8 [Homo sapiens]
DR_PROB: 0.106
>gi|4501887|ref|NP_001605.1| actin, gamma 1 propeptide [Homo sapiens]
DR_PROB: 0
>gi|4507135|ref|NP_003088.1| small nuclear ribonucleoprotein polypeptide N [Homo sapiens]
DR_PROB: 1
>gi|4506081|ref|NP_002744.1| mitogen-activated protein kinase 10 isoform 1 [Homo sapiens]
DR_PROB: 0.0186
>gi|4505591|ref|NP_002565.1| peroxiredoxin 1 [Homo sapiens]
DR_PROB: 0
>gi|18375634|ref|NP_004630.2| HLA-B associated transcript-3 isoform a [Homo sapiens]
DR_PROB: 1
>gi|5031645|ref|NP_005685.1| COX17 homolog, cytochrome c oxidase assembly protein [Homo sapiens]
DR_PROB: 0.584
>gi|5031859|ref|NP_005878.1| deleted in lymphocytic leukemia, 1 [Homo sapiens]
DR_PROB: 0
>gi|9558755|ref|NP_036460.1| DnaJ (Hsp40) homolog, subfamily B, member 9 [Homo sapiens]
DR_PROB: 0.05
>gi|4502201|ref|NP_001649.1| ADP-ribosylation factor 1 [Homo sapiens]
DR_PROB: 0
>gi|4505585|ref|NP_002563.1| platelet-activating factor acetylhydrolase, isoform Ib, beta subunit 30kDa [Homo sapiens]
DR_PROB: 0
>gi|4507131|ref|NP_003086.1| small nuclear ribonucleoprotein polypeptide F [Homo sapiens]
DR_PROB: 0
>gi|4504523|ref|NP_002148.1| heat shock 10kDa protein 1 (chaperonin 10) [Homo sapiens]
DR_PROB: 0.0182
>gi|4503095|ref|NP_001886.1| casein kinase II alpha 1 subunit isoform a [Homo sapiens]
DR_PROB: 0
>gi|6677723|ref|NP_031396.1| replication factor C 5 isoform 1 [Homo sapiens]
DR_PROB: 0
>gi|24307947|ref|NP_055097.1| hyaluronan binding protein 4 [Homo sapiens]
DR_PROB: 0.956
>gi|4506929|ref|NP_003016.1| SH3-domain GRB2-like 1 [Homo sapiens]
DR_PROB: 0.993
>gi|4757944|ref|NP_004347.1| CD81 antigen [Homo sapiens]
DR_PROB: 0
>gi|9506923|ref|NP_061933.1| cysteine-rich C-terminal 1 [Homo sapiens]
DR_PROB: 0.0454
>gi|20127448|ref|NP_002680.2| polymerase (DNA directed), alpha 2 (70kD subunit) [Homo sapiens]
DR_PROB: 0.0697
>gi|16306550|ref|NP_003935.2| selenium binding protein 1 [Homo sapiens]
DR_PROB: 0
>gi|33695119|ref|NP_005434.3| 3'-phosphoadenosine 5'-phosphosulfate synthase 1; 3-prime-phosphoadenosine 5-prime-phosphosulfate synthase 1 [Homo sapiens]
DR_PROB: 0
>gi|4501893|ref|NP_001094.1| actinin, alpha 2 [Homo sapiens]
DR_PROB: 0.422
>gi|5729877|ref|NP_006588.1| heat shock 70kDa protein 8 isoform 1 [Homo sapiens]
DR_PROB: 0.0216
>gi|7705622|ref|NP_057137.1| coiled-coil domain containing 53 [Homo sapiens]
DR_PROB: 0.249
>gi|5729804|ref|NP_006694.1| nudix-type motif 3 [Homo sapiens]
DR_PROB: 0.0342
>gi|4506331|ref|NP_000308.1| 6-pyruvoyltetrahydropterin synthase [Homo sapiens]
DR_PROB: 0
>gi|4757818|ref|NP_004879.1| vacuolar H+ ATPase G1 [Homo sapiens]
DR_PROB: 1
>gi|9506653|ref|NP_061960.1| ADP-ribosylation factor related protein 2 [Homo sapiens]
DR_PROB: 0
>gi|5031595|ref|NP_005709.1| actin related protein 2/3 complex subunit 4 isoform a [Homo sapiens]
DR_PROB: 0.0913
>gi|5031597|ref|NP_005710.1| actin related protein 2/3 complex subunit 3 [Homo sapiens]
DR_PROB: 0.0402
>gi|7705592|ref|NP_057144.1| mediator of RNA polymerase II transcription, subunit 31 homolog [Homo sapiens]
DR_PROB: 0.081
>gi|4506789|ref|NP_002961.1| spermidine/spermine N1-acetyltransferase [Homo sapiens]
DR_PROB: 0.0377
>gi|6678271|ref|NP_031401.1| TAR DNA binding protein [Homo sapiens]
DR_PROB: 0.277
>gi|31982933|ref|NP_002157.2| inhibitor of DNA binding 2 [Homo sapiens]
DR_PROB: 0.182
>gi|4826659|ref|NP_004921.1| F-actin capping protein beta subunit [Homo sapiens]
DR_PROB: 0.0322
>gi|5032179|ref|NP_005753.1| tripartite motif-containing 28 protein [Homo sapiens]
DR_PROB: 0.762
>gi|21361320|ref|NP_006061.2| TRK-fused [Homo sapiens]
DR_PROB: 1
>gi|4505931|ref|NP_002681.1| polymerase (DNA directed), beta [Homo sapiens]
DR_PROB: 0.142
>gi|6912676|ref|NP_036377.1| SKI-interacting protein [Homo sapiens]
DR_PROB: 0.997
>gi|4885643|ref|NP_005417.1| tumor protein p53 binding protein, 2 isoform 2 [Homo sapiens]
DR_PROB: 1
>gi|5031815|ref|NP_005539.1| lysyl-tRNA synthetase [Homo sapiens]
DR_PROB: 0.034
>gi|21237736|ref|NP_002743.3| mitogen-activated protein kinase 9 isoform JNK2 alpha2 [Homo sapiens]
DR_PROB: 0.0301
>gi|4504817|ref|NP_002224.1| potassium voltage-gated channel, shaker-related subfamily, member 4 [Homo sapiens]
DR_PROB: 0.0296
>gi|5453990|ref|NP_006254.1| proteasome activator subunit 1 isoform 1 [Homo sapiens]
DR_PROB: 0.835
>gi|12597661|ref|NP_075066.1| mitochondrial ribosomal protein L44 [Homo sapiens]
DR_PROB: 0.0514
>gi|16117779|ref|NP_060785.2| F-box and WD repeat domain containing 7 isoform 2 [Homo sapiens]
DR_PROB: 0
>gi|4885609|ref|NP_005408.1| proto-oncogene tyrosine-protein kinase SRC [Homo sapiens]
DR_PROB: 0.0393
>gi|4502859|ref|NP_001818.1| CDC28 protein kinase 2 [Homo sapiens]
DR_PROB: 0.091
>gi|21359972|ref|NP_115514.2| kelch repeat and BTB (POZ) domain containing 7 [Homo sapiens]
DR_PROB: 0.0286
>gi|21361348|ref|NP_006640.2| UTP14, U3 small nucleolar ribonucleoprotein, homolog A [Homo sapiens]
DR_PROB: 1
>gi|22538444|ref|NP_004872.2| tumor protein p53 inducible protein 3 [Homo sapiens]
DR_PROB: 0
>gi|6912674|ref|NP_036569.1| SNAP-associated protein [Homo sapiens]
DR_PROB: 0
>gi|21361388|ref|NP_008868.2| SMT3 suppressor of mif two 3 homolog 2; SMT3 (suppressor of mif two 3, yeast) homolog 2 [Homo sapiens]
DR_PROB: 0.0604
>gi|5453541|ref|NP_006399.1| anterior gradient 2 homolog [Homo sapiens]
DR_PROB: 0.0229
>gi|4826736|ref|NP_005078.1| fragile X mental retardation-related protein 1 [Homo sapiens]
DR_PROB: 0.219
>gi|21264343|ref|NP_002958.2| scaffold attachment factor B [Homo sapiens]
DR_PROB: 1
>gi|4757774|ref|NP_004302.1| ADP-ribosylation factor-like 3 [Homo sapiens]
DR_PROB: 0
>gi|4506017|ref|NP_002706.1| protein phosphatase 2, catalytic subunit, alpha isoform [Homo sapiens]
DR_PROB: 0
>gi|4506699|ref|NP_001015.1| ribosomal protein S21 [Homo sapiens]
DR_PROB: 0
>gi|9966805|ref|NP_065147.1| DEAD (Asp-Glu-Ala-Asp) box polypeptide 24 [Homo sapiens]
DR_PROB: 0.955
>gi|6274550|ref|NP_004996.1| NADH dehydrogenase (ubiquinone) 1 beta subcomplex, 9, 22kDa [Homo sapiens]
DR_PROB: 0.694
>gi|4504425|ref|NP_002119.1| high-mobility group box 1 [Homo sapiens]
DR_PROB: 1
>gi|7706495|ref|NP_057390.1| DnaJ (Hsp40) homolog, subfamily B, member 11 precursor [Homo sapiens]
DR_PROB: 0.0229
>gi|21281667|ref|NP_064577.1| hypothetical protein LOC57002 [Homo sapiens]
DR_PROB: 0.0392
>gi|20149498|ref|NP_000137.2| ferritin, light polypeptide [Homo sapiens]
DR_PROB: 0.0248
>gi|5453557|ref|NP_006312.1| ariadne homolog 2 [Homo sapiens]
DR_PROB: 0.126
>gi|10047140|ref|NP_064528.1| putatative 28 kDa protein [Homo sapiens]
DR_PROB: 0.343
>gi|18104959|ref|NP_005774.2| ATP binding protein associated with cell differentiation [Homo sapiens]
DR_PROB: 0.575
>gi|5453607|ref|NP_006420.1| chaperonin containing TCP1, subunit 7 isoform a [Homo sapiens]
DR_PROB: 0.0273
>gi|4759158|ref|NP_004588.1| small nuclear ribonucleoprotein polypeptide D2 [Homo sapiens]
DR_PROB: 0.338
>gi|37546495|ref|XP_168354.2| similar to SMT3 suppressor of mif two 3 homolog 2 [Homo sapiens]
DR_PROB: 0.033
>gi|27500507|ref|XP_211360.1| hypothetical protein XP_211360 [Homo sapiens]
DR_PROB: 0.731
>gi|28201830|sp|Q96RU7|TRIB3_HUMAN Tribbles homolog 3 (TRB-3) (Neuronal cell death-inducible putative kinase) (p65-interacting inhibitor of NF-kappaB) (SINK)
DR_PROB: 0
>gi|23503102|sp|P55854|SUMO3_HUMAN Small ubiquitin-related modifier 3 precursor (SUMO-3) (Ubiquitin-like protein SMT3A) (SMT3 homolog 1) (SUMO-2)
DR_PROB: 0.676
>gi|113463|sp|P12236|ADT3_HUMAN ADP/ATP translocase 3 (Adenine nucleotide translocator 2) (ANT 3) (ADP,ATP carrier protein 3) (Solute carrier family 25 member 6) (ADP,ATP carrier protein, isoform T2)
DR_PROB: 0
>gi|10433856|dbj|BAB14041.1| unnamed protein product [Homo sapiens]
DR_PROB: 1
>gi|120050|sp|P22607|FGFR3_HUMAN Fibroblast growth factor receptor 3 precursor (FGFR-3) (CD333 antigen)
DR_PROB: 0
>gi|1613900|gb|AAB42216.1| partial CDS, human putative tumor suppressor (U23946) [Homo sapiens]
DR_PROB: 0.934
>gi|6226623|sp|Q13227|GPS2_HUMAN G protein pathway suppressor 2 (Protein GPS2)
DR_PROB: 0.998
>gi|14250538|gb|AAH08720.1| Cysteine-rich with EGF-like domains 1 [Homo sapiens]
DR_PROB: 0.0305
>gi|20455499|sp|P19404|NDUV2_HUMAN NADH dehydrogenase [ubiquinone] flavoprotein 2, mitochondrial precursor (NADH-ubiquinone oxidoreductase 24 kDa subunit)
DR_PROB: 0
>gi|434753|dbj|BAA04642.1| KIAA0030 [Homo sapiens]
DR_PROB: 0.0875
>gi|20521033|dbj|BAA23693.3| KIAA0397 protein [Homo sapiens]
DR_PROB: 0.0979
>gi|31873242|emb|CAD97612.1| hypothetical protein [Homo sapiens]
DR_PROB: 0.953
>gi|18448971|gb|AAL69982.1|AF465413_1 MAP/microtubule affinity-regulating kinase 3 long isoform [Homo sapiens]
DR_PROB: 0.894
>gi|122188|sp|P01909|HA23_HUMAN HLA class II histocompatibility antigen, DQ(3) alpha chain precursor (DC-alpha) (HLA-DCA) (HLA-DQA1*05011) (HLA-DQA1*0502)
DR_PROB: 0
>gi|121746|sp|P09211|GSTP1_HUMAN Glutathione S-transferase P (GST class-pi) (GSTP1-1)
DR_PROB: 0
>gi|21619844|gb|AAH33094.1| Inhibitor of kappa light polypeptide gene enhancer in B-cells, kinase complex-associated protein [Homo sapiens]
DR_PROB: 0
>gi|130701|sp|P09466|PAEP_HUMAN Glycodelin precursor (GD) (Pregnancy-associated endometrial alpha-2 globulin) (PEG) (PAEG) (Placental protein 14) (PP14) (Progesterone-associated endometrial protein) (Progestagen-associated endometrial protein)
DR_PROB: 0
>gi|15530265|gb|AAH13918.1| Eukaryotic translation elongation factor 1 gamma [Homo sapiens]
DR_PROB: 0.0951
>gi|15214751|gb|AAH12509.1| EEF1A1 protein [Homo sapiens]
DR_PROB: 0.264
>gi|16878077|gb|AAH17247.1| FUBP1 protein [Homo sapiens]
DR_PROB: 1
>gi|1709301|gb|AAB96331.1| amyloid precursor-like protein 1 [Homo sapiens]
DR_PROB: 0.757
>gi|12053243|emb|CAB66803.1| hypothetical protein [Homo sapiens]
DR_PROB: 1
>gi|22550298|gb|AAN01613.1|AF508978_1 MTA1S [Homo sapiens]
DR_PROB: 0.372
>gi|22261821|sp|P43307|SSRA_HUMAN Translocon-associated protein subunit alpha precursor (TRAP-alpha) (Signal sequence receptor subunit alpha) (SSR-alpha)
DR_PROB: 0.0203
>gi|14189905|gb|AAK55500.1| collapsin response mediator protein 1 [Homo sapiens]
DR_PROB: 0
>gi|38114661|gb|AAH08955.2| UBC protein [Homo sapiens]
DR_PROB: 0.0188
>gi|30353865|gb|AAH51795.1| Atrophin 1 [Homo sapiens]
DR_PROB: 1
>gi|10434540|dbj|BAB14293.1| unnamed protein product [Homo sapiens]
DR_PROB: 0
>gi|14043256|gb|AAH07618.1| Immunoglobin superfamily, member 21 [Homo sapiens]
DR_PROB: 0
>gi|33872678|gb|AAH03623.2| YWHAZ protein [Homo sapiens]
DR_PROB: 1
>gi|10440060|dbj|BAB15635.1| unnamed protein product [Homo sapiens]
DR_PROB: 0.0669
>gi|1352403|sp|P09467|F16P1_HUMAN Fructose-1,6-bisphosphatase 1 (D-fructose-1,6-bisphosphate 1-phosphohydrolase 1) (FBPase 1)
DR_PROB: 0
