# Supplementary material for: Bayesian statistical modelling of human protein interaction network incorporating protein disorder information
Source: BMC Bioinformatics. 2010 Jan 25;11:46. doi: 10.1186/1471-2105-11-46 (PMC2831004; doi:10.1186/1471-2105-11-46)
Supplement: Additional file 3 — The file contains the NCBI identifiers (RefSeqIds) of 130 proteins classified to be disordered. [file 1471-2105-11-46-S3.XLS]

## Sheet: predictions_disordered_Poodle
Disordered Proteins
NP_005511.1
NP_002816.1
NP_002914.1
NP_001531.1
NP_065101.1
NP_001810.1
NP_005852.1
NP_057632.1
NP_000335.1
NP_000537.2
NP_008971.2
NP_002350.1
AAC51624.1
AAH06982.1
AAD29952.1
XP_034640.1
NP_003066.2
NP_000390.2
AAG01174.1
NP_057651.1
NP_116181.1
NP_056229.2
NP_060286.1
NP_006433.2
NP_904358.1
NP_060719.3
NP_005068.2
CAD39125.1
NP_006345.1
NP_003371.1
NP_005875.1
NP_055683.2
NP_004300.1
NP_056455.1
AAF81643.1
NP_005057.1
NP_001316.1
AAH34988.1
NP_060441.2
NP_060853.2
NP_000983.1
NP_932157.1
NP_003891.1
NP_004699.1
CAE45953.1
NP_005339.1
BAA25829.1
NP_006798.1
NP_001665.1
NP_004752.1
NP_004975.1
NP_473376.1
NP_001740.1
NP_055382.1
P20042
NP_003661.1
NP_009153.2
AAH24178.1
P45378
NP_006296.1
NP_060207.1
AAH07792.1
NP_006074.1
NP_005585.1
NP_006212.1
NP_001019.1
NP_000997.1
AAH05383.1
NP_003017.1
NP_715638.1
NP_005701.1
AAH29378.1
AAC27501.1
AAH56417.1
Q9HC52
NP_036368.1
NP_036564.1
CAB72445.1
NP_000994.1
NP_037433.1
NP_005563.1
BAA92615.1
NP_002613.2
NP_005783.1
NP_877952.1
NP_008998.1
NP_067253.1
BAA86501.2
NP_006550.1
NP_036339.1
NP_000971.1
CAA70574.1
NP_005094.1
CAD97660.1
NP_004102.1
AAF19084.1
NP_064627.1
NP_057103.1
XP_351098.1
NP_008896.1
NP_001687.1
NP_008960.1
O14543
NP_003328.1
NP_003940.2
NP_003088.1
NP_004630.2
NP_055097.1
NP_003016.1
NP_004879.1
NP_005753.1
NP_006061.2
NP_036377.1
NP_005417.1
NP_006254.1
NP_006640.2
NP_002958.2
NP_065147.1
NP_002119.1
XP_211360.1
BAB14041.1
AAB42216.1
Q13227
CAD97612.1
AAL69982.1
AAH17247.1
AAB96331.1
CAB66803.1
AAH51795.1
AAH03623.2
