# Supplementary material for: Bayesian statistical modelling of human protein interaction network incorporating protein disorder information
Source: BMC Bioinformatics. 2010 Jan 25;11:46. doi: 10.1186/1471-2105-11-46 (PMC2831004; doi:10.1186/1471-2105-11-46)
Supplement: Additional file 4 — The file contains Swiss-Prot functional keywords of 23 disordered proteins from 69 social proteins revealed by our approach. [file 1471-2105-11-46-S4.XLS]

## Sheet: KeywordsTxt
Protein	Symbol	Name	Biological process	Cellular component	Coding sequence diversity	Disease	Domain	Ligand	Molecular function	PTM	Technical term
NP_473376.1	UNC119	Protein unc-119 homolog	Sensory transduction, Vision		Alternative splicing					Phosphorylation
CAD39125.1	RIF1	Telomere-associated protein RIF1	Cell cycle, DNAdamage	Nucleus, Telomere	Alternative splicing, Polymorphism					Phosphorylation
NP_000537.2	TP53	Cellular tumor antigen p53	Apoptosis, Cell Cycle, Host-virus interaction, Transcription, Transcription regulation	Cytoplasm, Endoplasmic reticulum, Nucleus		Disease mutation, Li-Fraumeni syndrome		DNA-binding, Metal-binding, Zinc	Activator, Anti-oncogene	Acetylation, Covalent protein-RNA linkage, Glycoprotein, Phosphorylation, Ubl conjugation	3D-structure
BAA92615.1	KIAA1377	Uncharacterized protein KIAA1377			Polymorphism		Coiled coil
NP_002816.1	PTN	Pleiotrophin [Precursor]		Secreted			Signal	heparin binding	Growth factor, Mitogen, Transferase		Direct protein sequencing
NP_036564.2	SETDB1	Histone-lysine N-methyltransferase SETDB1	Transcription, Transcription regulation	Chromosomal protein, Nucleus	Alternative splicing, Polymorphism		Coiled coil, Repeat	S-adenosyl-L-methionine	Chromatin regulator, Methyltransferase, Repressor	Phosphoprotein
XP_351098.1	CHD3	Chromodomain-helicase-DNA-binding protein 3	Transcription, Transcription regulation	Nucleus	Alternative splicing		Repeat, Zinc-finger	ATP-binding, DNA-binding, Metal-binding, Nucleotide-binding, Zinc	Chromatin regulator, Helicase, Hydrolase	Phosphorylation, Phosphoprotein	3D-structure, Direct protein sequencing
NP_005068.2	TLE1	Transducin-like enhancer protein 1	Wnt signaling pathway, Transcription, Transcription regulation	Nucleus			WD repeat		Repressor	Phosphorylated, probably by CDC2	Direct protein sequencing
NP_003371.1	VIM	Vimentin	Host-virus interaction	Intermediate filament			Coiled coil			Acetylation, Phosphorylation	3D-structure, Direct protein sequencing
NP_009153.2	ZHX1	Zinc fingers and homeoboxes protein 1	Transcription, Transcription regulation	Nucleus			Homeobox, Repeat, Zinc-finger	DNA-binding, Metal-binding, Zinc	Repressor	Phosphorylation	3D-structure
NP_008896.1	ZNF24	Zinc finger protein 24	Transcription, Transcription regulation	Nucleus	Polymorphism		Repeat, Zinc-finger	DNA-binding; Metal-binding, Zinc	Repressor	Ubl conjugation, Phosphoprotein	3D-structure
NP_000994.1	RPLP1	60S acidic ribosomal protein P1							Ribonucleoprotein, Ribosomal protein	Phosphorylation
NP_006640.2	SDCCAG16	U3 small nucleolar RNA-associated protein 14 homolog A	Ribosome biogenesis	Nucleus	Alternative splicing, Polymorphism		Coiled coil			Phosphorylation
NP_003940.2	HAP1	Huntingtin-associated protein 1	synaptic transmission	actin cytoskeleton	Alternative splicing
NP_004630.2	BAT3	Large proline-rich protein BAT3		Nucleus	Alternative splicing, Polymorphism		Repeat			Phosphoprotein	3D-structure
NP_001316.1	CSTF2	Cleavage stimulation factor 64 kDa subunit	mRNA processing	Nucleus	Alternative splicing		Repeat	RNA-binding		Phosphorylation	3D-structure
NP_057103.1	LUC7L2	Putative RNA-binding protein Luc7-like 2			Alternative splicing, Polymorphism		Coiled coil, Zinc-finger	Metal-binding, Zinc		Phosphorylation
CAD97612.1	IMMT	Mitochondrial inner membrane protein		Mitochondrion, Membrane, Inner Membrane, Transmembrane	Alternative splicing, Polymorphism						Acetylation, Direct protein sequencing
CAB72445.1	BRD7	Bromodomain-containing protein 7	Wnt signaling pathway	Nucleus	Alternative splicing		Bromodomain, Coiled coil			Phosphorylation
AAB96331.1	APLP1	Amyloid-like protein 1 [Precursor]	Apoptosis, Cell adhesion, Endocytosis	Coated pit, Cytoplasm, Membrane, Transmembrane		Neurodegeneration		Copper, Metal-binding, heparin binding, Zinc		Glycoprotein
NP_060719.3	CDK5RAP2	CDK5 regulatory subunit-associated protein 2			Alternative splicing, Polymorphism	Primary microcephaly				Phosphorylation
NP_008998.1	MYST2	Histone acetyltransferase MYST2	DNA replication, Transcription, Transcription regulation	Nucleus			Zinc-finger	Metal-binding, Zinc	Acyltransferase, Chromatin regulator, Repressor	Phosphoprotein
NP_002613.2	PFDN1	Prefoldin subunit 1	Cell cycle						Chaperone
